# Supplementary material for: Defective phosphatidylethanolamine biosynthesis leads to a broad ataxia-spasticity spectrum
Source: Brain. 2021 Jan 17;144(3):e30. doi: 10.1093/brain/awaa442 (PMC8041042; doi:10.1093/brain/awaa442)
Supplement: awaa442_Supplementary_Data [file awaa442_supplementary_data.zip]

Archive with 2 entries (2 files):
- brain-2020-01708-File004.pdf
- brain-2020-01708-File005.mp4
